# Supplementary material for: Molecular Landscape of TP53/RB1 Co‐Altered Tumors Uncovers Emerging Therapeutic Vulnerabilities
Source: Genes Chromosomes Cancer. 2026 Jan 21;65(1):e70100. doi: 10.1002/gcc.70100 (PMC12820914; doi:10.1002/gcc.70100)
Supplement: Supplementary file 2 — Table S1: Eighty compounds were found to exhibit differential efficacy between TP53/RB1‐CO and TP53/RB1‐WT tumors. [file GCC-65-e70100-s002.xlsx]

## Sheet: Sheet1
Table S1 Eighty compounds were found to exhibit differential efficacy between TP53/RB1-CO and TP53/RB1-WT tumors.
Compounds	P-value	t	Pathway	Targets
AT7519	0.0205	-1.7531	Cell cycle	CDK1/2/4/6/9
PHA793887	0.0006	-1.4018	Cell cycle	CDK2/5/7
GenentechCpd10	0	-0.5043	Cell cycle	AURKA/AURKB
CGP-60474	0.0234	-0.2586	Cell cycle	CDK1/2/5/7/9
KIN001-270	0.0433	1.1395	Cell cycle	CDK9
XMD14-99	0.0004	2.4119	Cell cycle	CDK7/LTK/ALK
Gemcitabine	0.0082	-1.0083	DNA Damage/DNA Repair/DNA replication	DNA/RNA Synthesis
QLXI92	0.0003	-0.4498	DNA Damage/DNA Repair/DNA replication	DDR1
Temozolomide	0.0212	1.3882	DNA Damage/DNA Repair/DNA replication	DNA/RNA Synthesis
5-FU	0	1.8163	DNA Damage/DNA Repair/DNA replication	DNA/RNA Synthesis
SN38	0.0001	3.0421	DNA Damage/DNA Repair/DNA replication	DNA/RNA Synthesis
Talazoparib	0.0418	3.6028	DNA Damage/DNA Repair/DNA replication	PARP
YK4279	0.0015	4.3298	DNA Damage/DNA Repair/DNA replication	DNA/RNA Synthesis
Cytarabine	0.0003	4.5796	DNA Damage/DNA Repair/DNA replication	DNA Synthesis
Nutlin3a	0	11.9038	p53 regulation	MDM2
BMS345541	0.0017	-0.3123	IKK/NF-KB	IKK1/2
BX795	0.0419	0.7587	IKK/NF-KB	TBK1/IKKε/PDK1
KIN001260	0.0258	1.5576	IKK/NF-KB	IKK
TPCA1	0.002	2.2059	IKK/NF-KB	IKK
TAK715	0.0062	1.728	MAPK/ERK pathway	MAPK
PLX47201	0.0001	2.5572	MAPK/ERK pathway	BRAF V600E
Selumetinib	0.0102	2.5999	MAPK/ERK pathway	MEK1/2
SB590885	0.0001	2.6489	MAPK/ERK pathway	BRAF
PLX47202	0.0017	3.3609	MAPK/ERK pathway	BRAF V600E
BIX02189	0.0065	3.9024	MAPK/ERK pathway	MEK5
FR180204	0.0118	4.0903	MAPK/ERK pathway	MEK1/2
VX11e	0	4.5087	MAPK/ERK pathway	MEK1/2
HG6641	0.0001	5.1597	MAPK/ERK pathway	BRAF
AZ628	0.0001	5.1849	MAPK/ERK pathway	BRAF V600E
Dabrafenib	0	5.8975	MAPK/ERK pathway	BRAF
Trametinib	0.0002	5.9687	MAPK/ERK pathway	MEK
PD0325901	0	6.7174	MAPK/ERK pathway	MEK
PI-103	0	-2.2337	PI3K/mTOR pathway	PI3K/AKT/mTOR
A-443654	0.0004	-1.7068	PI3K/mTOR pathway	AKT1/2/3
JW7521	0.0017	-0.815	PI3K/mTOR pathway	mOTR
Phenformin	0.0204	-0.5646	PI3K/mTOR pathway	AKT
OSI-027	0.0071	-0.5125	PI3K/mTOR pathway	mTOR
AKTinhibitorVIII2	0.0008	-0.0269	PI3K/mTOR pathway	AKT
Idelalisib	0.0005	2.6456	PI3K/mTOR pathway	PI3Kδ
AS605240	0.0012	2.6978	PI3K/mTOR pathway	PI3Kγ
Temsirolimus	0.0149	3.4311	PI3K/mTOR pathway	mTOR
WZ3105	0.0007	-2.7434	RTK	SRC/ROCK2/NTRK2/FLT3/IRAK1
Quizartinib	0.0067	-0.456	RTK	FLT3
Tivozanib	0.0427	0.2606	RTK	VEGFR1/2/3
Masitinib	0.0248	0.5503	RTK	KIT
Nilotinib	0.0435	0.7641	RTK	ABL
HG58801	0.0226	0.9073	RTK	EGFR
Linifanib	0.0236	1.1398	RTK	VEGFR/PDGFR
Afatinib	0.0119	1.9536	RTK	ERBB/EGFR1/HER2
CP724714	0.0024	2.0945	RTK	EGFR/HER2
OSI930	0.0019	2.2599	RTK	KIT/KDR
Sunitinib	0.0451	2.8266	RTK	VEGFR/PDGFR
GW441756	0.0026	4.352	RTK	TRKA
NVPBHG712	0.0121	4.4231	RTK	EPHB4/RAF/SRC/ABL
5Z-7-Oxozeaenol	0.0034	7.4595	RTK	TAK1/VEGFR2
XMD13-2	0.0022	-0.5556	Cytoskeleton	MRCKB
GSK429286A	0.0435	0.2255	Cytoskeleton	ROCK1/2
Y-39983	0.0006	0.8121	Cytoskeleton	ROCK
IspinesibMesylate	0.0032	-2.0346	Other	BTK
QLX138	0.0056	-1.4595	Other	BTK/MNK
Paclitaxel	0.0084	-1.3223	Other	Microtubule
Dacinostat	0.0153	-1.1717	Other	HDAC1
JW7241	0.0002	-0.7214	Other	LCK
Pyrimethamine	0.0196	-0.3601	Other	DHFR
QS11	0.0407	-0.3001	Other	ARFGAP1
S-Trityl-L-cysteine	0.0103	-0.0842	Other	EG5
Fedratinib	0	0.0376	Other	JAK2
T0901317	0.0425	0.9286	Other	LXR/FXR
Lenalidomide	0.0235	1.165	Other	CRBN
I-BET-762	0.0153	1.4505	Other	BRD2/3/4
Enzastaurin	0.0134	1.5202	Other	PKCB
PFI3	0.0166	1.6415	Other	SMARCA2/4
STF62247	0.0233	1.664	Other	Autophagy
XMD15-27	0.0244	1.6945	Other	CAMK2
BMS-509744	0.0455	2.1234	Other	ITK
AS601245	0.0076	2.5687	Other	JNK1/2/3
KIN001-236	0.0094	2.6349	Other	HDAC6/10
FMK	0	3.1116	Other	RSK2
Pevonedistat	0.0011	3.4092	Other	NAE
Tanespimycin	0	3.9519	Other	HSP90
